# Supplementary material for: Antifungal susceptibility and molecular characteristics of Cryptococcus spp. based on whole-genome sequencing in Zhejiang Province, China
Source: Front Microbiol. 2022 Nov 17;13:991703. doi: 10.3389/fmicb.2022.991703 (PMC9712201; doi:10.3389/fmicb.2022.991703)
Supplement: Supplementary file 1 [file Table_1.XLSX]

## Sheet: Sheet1
		ST	allele types (AT)(Similarity%)							genotype		serotype	MAT	var.		Underlying disease						AST
ID	another name		CAP59	GPD1	IGS1	LAC1	PLB1	SOD1	URA5	M13	RFLP				Year	original	adjustment	Gender	Age	Address	Specimen source	5-FC	AMB	FCA	ITR	VRC	Etest-5FC	Etest-AMB	Etest-FCA	Etest-ITR	Etest-VRC
SY001	HZSY 1	5	1	3	1	5	2	1	1	VNI	VNI	A	α	grubii	2017	Glucocorticoid	Glucocorticoid	F	84	Hangzhou	Blood	4	<0.5	8	0.25	0.25			8	0.25
SY002	HZSY 2	5	1	3	1	5	2	1	1	VNI	VNI	A	α	grubii	2017	Gout	0	M	67	Hangzhou	Lung tissue	4	<0.5	8	0.25	0.25			8	0.25
SY003	HZSY 4	5	1	3	1	5	2	1	1	VNI	VNI	A	α	grubii	2017	Diabetes	Diabetes	F	34	Jinhua	Lung tissue	4	<0.5	2	<0.125	<0.06
SR001	SRRSH 1	5	1	3	1	5	2	1	1	VNI	VNI	A	α	grubii	2013	Glucocorticoid	Glucocorticoid	M	81	Hangzhou	Blood	4	<0.5	<1	<0.125	0.25
SR002	SRRSH 2	5	1	3	1	5	2	1	1	VNI	VNI	A	α	grubii	2013	Glucocorticoid	Glucocorticoid	M	42	Hangzhou	CSF	4	<0.5	1	<0.125	0.25
SR003	SRRSH 3	81	1	1	1	5	2	1	1	VNI	VNI	A	α	grubii	2013	Liver cancer	Liver cancer	M	52	Shaoxing	CSF	4	<0.5	4	0.125	0.125
SR004	SRRSH 4	5	1	3	1	5	2	1	1	VNI	VNI	A	α	grubii	2013	Glucocorticoid	Glucocorticoid	F	58	Quzhou	CSF	4	<0.5	4	<0.125	0.125
SR005	SRRSH 5	5	1	3	1	5	2	1	1	VNI	VNI	A	α	grubii	2013	Cirrhosis	Cirrhosis	F	52	Hangzhou	Blood	4	<0.5	4	<0.125	0.125
SR006	SRRSH 6	5	1	3	1	5	2	1	1	VNI	VNI	A	α	grubii	2013	Lymphoma	Lymphoma	M	53	Taizhou	CSF	4	<0.5	<1	<0.125	<0.06
SR007	SRRSH 7	5	1	3	1	5	2	1	1	VNI	VNI	A	α	grubii	2013	No	0	F	35	Hangzhou	CSF	4	<0.5	8	<0.125	0.25			8
SR008	SRRSH 8	AD	1	1		3	2	1		VNⅢ	VNⅣ	AD	α	hybrids	2013	No	0	M	64	Lishui	CSF	4	<0.5	2	0.125	0.125
SR009	SRRSH 10	31	1	1	10	3	2	1	1	VNI	VNI	A	α	grubii	2014	Hypertension	0	M	54	Quzhou	CSF	4	<0.5	8	0.125	0.25			8
SR010	SRRSH 11	5	1	3	1	5	2	1	1	VNI	VNI	A	α	grubii	2014	Glucocorticoid	Glucocorticoid	F	43	Jiaxing	CSF	4	<0.5	1.5	<0.125	0.016				0.125	0.016
SR011	SRRSH 12	5	1	3	1	5	2	1	1	VNI	VNI	A	α	grubii	2014	No	0	M	21	Lishui	CSF	4	<0.5	4	0.125	0.125
SR012	SRRSH 13	5	1	3	1	5	2	1	1	VNI	VNI	A	α	grubii	2014	No	0	F	52	Quzhou	CSF	4	<0.5	4	<0.125	0.06
SR013	SRRSH 14	5	1	3	1	5	2	1	1	VNI	VNI	A	α	grubii	2014	Hyperthyroidism	0	F	44	Shaoxing	Skin tissue	4	<0.5	2	<0.125	0.125
SR014	SRRSH 15	81	1	1	1	5	2	1	1	VNI	VNI	A	α	grubii	2014	Glucocorticoid	Glucocorticoid	F	58	Jiaxing	CSF	4	<0.5	2	0.25	0.125
SR015	SRRSH 16	5	1	3	1	5	2	1	1	VNI	VNI	A	α	grubii	2014	Glucocorticoid	Glucocorticoid	M	62	Shaoxing	CSF	4	<0.5	4	0.25	0.125
SR016	SRRSH 17	5	1	3	1	5	2	1	1	VNI	VNI	A	α	grubii	2014	Glucocorticoid	Glucocorticoid	F	63	Taizhou	CSF	4	<0.5	8	0.25	0.125
SR017	SRRSH 18	AD	1	1		3	2	1	1	VNⅢ	VNⅢ	AD	α	hybrids	2014	Diabetes	Diabetes	M	68	Shaoxing	CSF	4	<0.5	2	<0.125	0.125
SR018	SRRSH 9	5	1	3	1	5	2	1	1	VNI	VNI	A	α	grubii	2014	Glucocorticoid	Glucocorticoid	M	68	Quzhou	CSF	4	<0.5	2	0.125	0.125
SR019	SRRSH 19	5	1	3	1	5	2	1	1	VNI	VNI	A	α	grubii	2015	Tuberculosis	0	F	70	Jiaxing	CSF	0.19	0.75	4	<0.125	0.125	0.19
SR020	SRRSH 20	5	1	3	1	5	2	1	1	VNI	VNI	A	α	grubii	2015	MM	MM	M	84	Hangzhou	Blood	4	0.5	2	0.25	0.125				0.25
SR021	SRRSH 21	5	1	3	1	5	2	1	1	VNI	VNI	A	α	grubii	2015	Silicosis	0	M	63	Lishui	CSF	4	<0.5	8	0.25	0.25			8
SR022	SRRSH 22	5	1	3	1	5	2	1	1	VNI	VNI	A	α	grubii	2015	AIDS	AIDS	M	60	Jiaxing	Blood	4	<0.5	2	<0.125	0.125
SR023	SRRSH 23	5	1	3	1	5	2	1	1	VNI	VNI	A	α	grubii	2015	No	0	M	47	Jinhua	CSF	4	<0.5	0.125	0.125	0.125
SR024	SRRSH 24	5	1	3	1	5	2	1	1	VNI	VNI	A	α	grubii	2016	Glucocorticoid	Glucocorticoid	F	53	Hangzhou	CSF	4	<0.5	2	0.125	0.06
SR025	SRRSH 25	5	1	3	1	5	2	1	1	VNI	VNI	A	α	grubii	2016	Diabetes	Diabetes	F	47	Jinhua	CSF	4	<0.5	2	0.125	0.125
SR026	SRRSH 26	5	1	3	1	5	2	1	1	VNI	VNI	A	α	grubii	2016	Lymphoma	Lymphoma	M	60	Hangzhou	CSF	4	<0.5	2	<0.125	0.125
SR027	SRRSH 27	5	1	3	1	5	2	1	1	VNI	VNI	A	α	grubii	2016	Lymphoma	Lymphoma	F	49	Wenzhou	CSF	0.094	<0.5	4	0.25	0.047	0.094				0.047
SR028	SRRSH 28	5	1	3	1	5	2	1	1	VNI	VNI	A	α	grubii	2016	Hypertension	0	F	82	Taizhou	CSF	4	<0.5	8	0.25	0.125			8	0.25
SR029	SRRSH 29	5	1	3	1	5	2	1	1	VNI	VNI	A	α	grubii	2016	Diabetes	Diabetes	M	56	Shaoxing	CSF	4	<0.5	16	1	0.5			16	1	0.5
SR030	SRRSH 30	5	1	3	1	5	2	1	1	VNI	VNI	A	α	grubii	2016	Diabetes	Diabetes	M	41	Hangzhou	CSF	4	<0.5	4	<0.125	0.25
SR031	SRRSH 31	5	1	3	1	5	2	1	1	VNI	VNI	A	α	grubii	2016	No	0	M	59	Quzhou	CSF	4	<0.5	4	<0.125	0.25
SR032	SRRSH 32	31	1	1	10	3	2	1	1	VNI	VNI	A	α	grubii	2016	Cirrhosis	Cirrhosis	M	60	Shaoxing	CSF	4	<0.5	4	0.125	0.125
SR033	SRRSH 33	5	1	3	1	5	2	1	1	VNI	VNI	A	α	grubii	2016	Lymphoma	Lymphoma	F	73	Hangzhou	CSF	4	<0.5	8	0.5	0.5			8	0.5	0.5
SR034	SRRSH 34	5	1	3	1	5	2	1	1	VNI	VNI	A	α	grubii	2017	Cirrhosis	Cirrhosis	M	52	Jinhua	CSF	4	<0.5	2	0.125	0.125
SR035	SRRSH 35	31	1	1	10	3	2	1	1	VNI	VNI	A	α	grubii	2017	Glucocorticoid	Glucocorticoid	M	79	Jinhua	CSF	4	<0.5	16	1.5	0.64	0.125		16	1.5	0.64
SR036	SRRSH 36	5	1	3	1	5	2	1	1	VNI	VNI	A	α	grubii	2017	No	0	M	31	Hangzhou	CSF	4	<0.5	<1	<0.125	<0.06
SR037	SRRSH 37	5	1	3	1	5	2	1	1	VNI	VNI	A	α	grubii	2017	No	0	M	15	Shaoxing	Sputum	4	<0.5	2	<0.125	0.125
SR038	SRRSH 38	5	1	3	1	5	2	1	1	VNI	VNI	A	α	grubii	2017	Glucocorticoid	Glucocorticoid	M	38	Hangzhou	CSF	4	<0.5	8	0.25	0.25			8
SR039	SRRSH 39	5	1	3	1	5	2	1	1	VNI	VNI	A	α	grubii	2017	Squamous cell carcinoma of the skin	Squamous cell carcinoma of the skin	M	72	Jinhua	CSF	4	<0.5	4	0.125	0.125
SR040	SRRSH 40	5	1	3	1	5	2	1	1	VNI	VNI	A	α	grubii	2017	No	0	M	35	Hangzhou	Lung tissue	4	<0.5	4	0.125	0.06
SR041	SRRSH 41	5	1	3	1	5	2	1	1	VNI	VNI	A	α	grubii	2017	Lymphoma	Lymphoma	F	72	Huzhou	CSF	4	<0.5	2	<0.125	0.06
SR042	SRRSH 42	5	1	3	1	5	2	1	1	VNI	VNI	A	α	grubii	2017	Kidney cancer	Kidney cancer	M	37	Hangzhou	CSF	4	<0.5	24	0.5	0.047			24		0.047
SR043	SRRSH 43	5	1	3	1	5	2	1	1	VNI	VNI	A	α	grubii	2017	COPD	0	M	87	Hangzhou	CSF	4	<0.5	4	0.125	0.25
SR044	SRRSH 44	5	1	3	1	5	2	1	1	VNI	VNI	A	α	grubii	2017	Glucocorticoid	Glucocorticoid	F	54	Hangzhou	CSF	4	<0.5	2	<0.125	0.06
SR045	SRRSH 45	5	1	3	1	5	2	1	1	VNI	VNI	A	α	grubii	2017	No	0	F	64	Jinhua	CSF	4	<0.5	<1	<0.125	<0.06
SR046	SRRSH 46	79	1	3	46	5	2	T	1	VNI	VNI	A	α	grubii	2017	No	0	M	42	Jinhua	CSF	4	<0.5	<1	<0.125	0.06
SR047	SRRSH 47	5	1	3	1	5	2	1	1	VNI	VNI	A	α	grubii	2018	No	0	M	53	Shaoxing	BALF	4	<0.5	1	<0.125	0.06
SR048	SRRSH 48	5	1	3	1	5	2	1	1	VNI	VNI	A	α	grubii	2018	No	0	M	39	Hangzhou	BALF	4	<0.5	2	0.125	0.06
SR050	SRRSH 50	359	1	25	1	5	2	1	1	VNI	VNI	A	α	grubii	2018	Glucocorticoid	Glucocorticoid	F	67	Quzhou	CSF	4	<0.5	2	<0.125	<0.06
SR051	SRRSH 51	5	1	3	1	5	2	1	1	VNI	VNI	A	α	grubii	2018	No	0	M	44	Shaoxing	CSF	4	<0.5	2	<0.125	<0.06
SR052	SRRSH 52	5	1	3	1	5	2	1	1	VNI	VNI	A	α	grubii	2018	Glucocorticoid	Glucocorticoid	M	68	Hangzhou	sputum	4	<0.5	4	0.25	0.125
SR053	SRRSH 53	5	1	3	1	5	2	1	1	VNI	VNI	A	α	grubii	2018	Kidney cancer	Kidney cancer	M	78	Jinhua	CSF	4	<0.5	1	<0.125	0.06
SR054	SRRSH 54	5	1	3	1	5	2	1	1	VNI	VNI	A	α	grubii	2018	No	0	M	49	Hangzhou	BALF	4	<0.5	4	0.125	0.125
SR055	SRRSH 55	5	1	3	1	5	2	1	1	VNI	VNI	A	α	grubii	2018	Glucocorticoid	Glucocorticoid	F	75	Quzhou	csf	4	<0.5	2	0.125	0.06
SR056	SRRSH 56	5	1	3	1	5	2	1	1	VNI	VNI	A	α	grubii	2018	Cirrhosis	Cirrhosis	M	47	Hangzhou	BALF	4	<0.5	4	0.25	0.125
SR057	SRRSH 57	5	1	3	1	5	2	1	1	VNI	VNI	A	α	grubii	2018	CKD	0	F	40	Ningbo	cf	0.13	<0.5	4	0.125	0.125	0.125
SR058	SRRSH 58	79	1	3	46	5	2	1	1	VNI	VNI	A	α	grubii	2018	Glucocorticoid	Glucocorticoid	F	68	Jinhua	BALF	4	<0.5	2	0.125	0.06
SR059	SRRSH 59	5	1	3	1	5	2	1	1	VNI	VNI	A	α	grubii	2018	No	0	F	25	Hangzhou	BALF	4	<0.5	2	<0.125	0.06
SR060	SRRSH 60	5	1	3	1	5	2	1	1	VNI	VNI	A	α	grubii	2018	AIDS	AIDS	M	49	Hangzhou	CSF	4	<0.5	<1	<0.125	<0.06
SR061	SRRSH 61	552	4	6	112	21	2	57	2	VGⅡ	VGⅡ	/	α	Gattii	2018	No	0	M	52	Taizhou	CSF	4	<0.5	2	<0.125	0.125
SR062	SRRSH 62	5	1	3	1	5	2	1	1	VNI	VNI	A	α	grubii	2018	No	0	F	44	Hangzhou	BALF	4	<0.5	4	0.25	0.125
SR063	SRRSH 63	31	1	1	10	3	2	1	1	VNI	VNI	A	α	grubii	2018	No	0	M	78	Shaoxing	Blood	4	<0.5	2	<0.125	0.125
SR064	SRRSH 64	5	1	3	1	5	2	1	1	VNI	VNI	A	α	grubii	2018	No	0	M	46	Shaoxing	Lung tissue	4	<0.5	2	<0.125	0.06
SR065	SRRSH 65	5	1	3	1	5	2	1	1	VNI	VNI	A	α	grubii	2018	Cerebral hemorrhage	0	M	39	Hangzhou	Blood	4	<0.5	2	<0.125	0.06
RM001	ZJSR1	5	1	3	1	5	2	1	1	VNI	VNI	A	α	grubii	2017	Diabetes	Diabetes	M	71	Hangzhou	CSF	4	<0.5	4	<0.125	0.125
RM002	ZJSR 2	31	1	1	10	3	2	1	1	VNI	VNI	A	α	grubii	2017	Glucocorticoid	Glucocorticoid	F	32	Shaoxing	CSF	4	<0.5	2	<0.125	<0.06
RM003	ZJSR 3	5	1	3	1	5	2	1	1	VNI	VNI	A	α	grubii	2017	No	0	F	41	Wenzhou	CSF	4	<0.5	<1	<0.125	<0.06
RM004	ZJSR 4	5	1	3	1	5	2	1	1	VNI	VNI	A	α	grubii	2017	Diabetes	Diabetes	F	71	Huzhou	CSF	4	<0.5	2	<0.125	0.125
RM005	ZJSR 5	5	1	3	1	5	2	1	1	VNI	VNI	A	α	grubii	2017	Diabetes	Diabetes	F	50	Wenzhou	CSF	4	<0.5	4	0.125	0.125
RM006	ZJSR 6	5	1	3	1	5	2	1	1	VNI	VNI	A	α	grubii	2017	Diabetes	Diabetes	M	71	Hangzhou	CSF	4	<0.5	2	0.125	0.06
RM007	ZJSR 7	AD	22	5	32	5	3	1	ND	VNIII	VNⅢ	AD	α/a	hybrids	2017	Diabetes	Diabetes	M	50	Wenzhou	CSF	4	<0.5	<1	<0.125	<0.06
RM008	ZJSR 8	5	1	3	1	5	2	1	1	VNI	VNI	A	α	grubii	2017	Diabetes	Diabetes	M	65	Jinhua	CSF	4	<0.5	8	0.25	0.25			8
RM009	ZJSR 9	215	31	11	59	13	13	34	24	VGI	VGI	/	α	Gattii	2018	Hypertension	0	M	36	Taizhou	CSF	>32	<0.5	2	0.25	0.125	>32
RM010	ZJSR 10	5	1	3	1	5	2	1	1	VNI	VNI	A	α	grubii	2018	Glucocorticoid	Glucocorticoid	F	39	Hangzhou	CSF	4	<0.5	2	<0.125	<0.06
RM011	ZJSR 11	5	1	3	1	5	2	1	1	VNI	VNI	A	α	grubii	2018	No	0	M	49	Hangzhou	CSF	4	<0.5	2	<0.125	0.06
RM012	ZJSR 12	5	1	3	1	5	2	1	1	VNI	VNI	A	α	grubii	2018	Cerebral hemorrhage	0	M	78	Taizhou	CSF	4	<0.5	2	<0.125	<0.06
RM013	ZJSR13	5	1	3	1	5	2	1	1	VNI	VNI	A	α	grubii	2018	Rectal cancer	Rectal cancer	M	65	Jiaxing	Sputum	4	<0.5	1	<0.125	<0.06
RM014	ZJSR14	81	1	1	1	5	2	1	1	VNI	VNI	A	α	grubii	2018	Gastric cancer	Gastric cancer	M	64	Hangzhou	CSF	4	<0.5	2	<0.125	<0.06
ZY001	ZY 1	5	1	3	1	5	2	1	1	VNI	VNI	A	α	grubii	2012	AIDS	AIDS	M	35	Jiaxing	CSF	4	<0.5	4	0.25	0.25				0.25
ZY002	ZY 2	328	67	21	16	4	16	26	2	VGⅡ	VGⅡ	/	α	Gattii	2012	No	0	F	42	Shaoxing	CSF	4	<0.5	1	<0.125	0.06
ZY003	ZY 3	5	1	3	1	5	2	1	1	VNI	VNI	A	α	grubii	2012	Diabetes	Diabetes	M	45	Quzhou	CSF	4	<0.5	2	<0.125	0.06
ZY004	ZY 4	5	1	3	1	5	2	1	1	VNI	VNI	A	α	grubii	2012	CHB	0	M	50	Hangzhou	CSF	4	<0.5	<1	<0.125	<0.06
ZY005	ZY 5	5	1	3	1	5	2	1	1	VNI	VNI	A	α	grubii	2012	AIDS	AIDS	M	41	Hangzhou	CSF	4	<0.5	1	<0.125	0.06
ZY006	ZY 6	5	1	3	1	5	2	1	1	VNI	VNI	A	α	grubii	2012	Hypertension	0	F	63	Hangzhou	CSF	4	<0.5	<1	<0.125	<0.06
ZY007	ZY 7	5	1	3	1	5	2	1	1	VNI	VNI	A	α	grubii	2012	Transplantation of Kidney and Lung	Transplantation of Kidney and Lung	M	31	Hangzhou	Lung tissue	4	<0.5	2	<0.125	<0.06
ZY008	ZY 8	5	1	3	1	5	2	1	1	VNI	VNI	A	α	grubii	2012	Neurofibromatosis(after operation)	0	M	51	Ningbo	CSF	4	<0.5	1	<0.125	<0.06
ZY009	ZY 9	5	1	3	1	5	2	1	1	VNI	VNI	A	α	grubii	2012	No	0	M	76	Hangzhou	Blood	4	0.5	8	0.5	0.25		0.5	8	0.5
ZY010	ZY 10	5	1	3	1	5	2	1	1	VNI	VNI	A	α	grubii	2013	Cirrhosis	Cirrhosis	F	60	Jinhua	CSF	4	<0.5	2	0.125	0.125
ZY011	ZY 11	5	1	3	1	5	2	1	1	VNI	VNI	A	α	grubii	2013	Diabetes	Diabetes	M	60	Wenzhou	CSF	>32	<0.5	4	<0.125	<0.06	>32
ZY012	ZY 12	5	1	3	1	5	2	1	1	VNI	VNI	A	α	grubii	2013	Diabetes	Diabetes	F	81	Hangzhou	CSF	4	<0.5	1	<0.125	<0.06
ZY013	ZY 13	5	1	3	1	5	2	1	1	VNI	VNI	A	α	grubii	2013	No	0	M	18	Lishui	CSF	4	<0.5	1	0.125	0.06
ZY014	ZY 14	5	1	3	1	5	2	1	1	VNI	VNI	A	α	grubii	2013	No	0	M	34	Shaoxing	CSF	4	<0.5	2	0.125	0.125
ZY015	ZY 15	79	1	3	46	5	2	1	1	VNI	VNI	A	α	grubii	2013	Diabetes	Diabetes	F	81	Hangzhou	CSF	4	<0.5	<1	<0.125	<0.06
ZY016	ZY 16	359	1	25	1	5	2	1	1	VNI	VNI	A	α	grubii	2013	No	0	M	57	Quzhou	CSF	4	<0.5	2	0.125	0.06
ZY017	ZY 17	5	1	3	1	5	2	1	1	VNI	VNI	A	α	grubii	2013	SAH	0	F	51	Taizhou	Blood	4	<0.5	1	<0.125	<0.06
ZY018	ZY 18	5	1	3	1	5	2	1	1	VNI	VNI	A	α	grubii	2013	Liver transplantation	Liver transplantation	M	29	Hangzhou	Blood	4	<0.5	1	0.125	0.06
ZY019	ZY 19	5	1	3	1	5	2	1	1	VNI	VNI	A	α	grubii	2013	Diabetes	Diabetes	M	50	Hangzhou	CSF	4	<0.5	1	<0.125	0.06
ZY020	ZY 20	5	1	3	1	5	2	1	1	VNI	VNI	A	α	grubii	2013	Cerebral infarction	0	M	72	Hangzhou	CSF	4	0.5	8	0.5	0.5		0.5	8	0.5	0.5
ZY021	ZY 21	5	1	3	1	5	2	1	1	VNI	VNI	A	α	grubii	2013	No	0	M	54	Quzhou	CSF	4	<0.5	2	0.125	0.125
ZY022	ZY 22	5	1	3	1	5	2	1	1	VNI	VNI	A	α	grubii	2013	Cirrhosis	Cirrhosis	M	44	Hangzhou	CSF	4	<0.5	2	0.125	0.06
ZY023	ZY 23	5	1	3	1	5	2	1	1	VNI	VNI	A	α	grubii	2013	CHB	0	M	70	Taizhou	CSF	4	<0.5	2	0.125	0.125
ZY024	ZY 24	5	1	3	1	5	2	1	1	VNI	VNI	A	α	grubii	2013	Intestinal obstruction	0	F	74	Shaoxing	CSF	4	<0.5	2	0.125	0.06
ZY025	ZY 25	31	1	1	10	3	2	1	1	VNI	VNI	A	α	grubii	2013	Glucocorticoid	Glucocorticoid	F	52	Ningbo	CSF	4	<0.5	2	<0.125	0.125
ZY026	ZY 26	5	1	3	1	5	2	1	1	VNI	VNI	A	α	grubii	2013	AIDS	AIDS	M	25	Ningbo	CSF	4	<0.5	2	<0.125	0.125
ZY027	ZY 27	5	1	3	1	5	2	1	1	VNI	VNI	A	α	grubii	2013	CHB	0	M	70	Jinhua	CSF	4	<0.5	4	0.125	0.125
ZY029	ZY 29	5	1	3	1	5	2	1	1	VNI	VNI	A	α	grubii	2014	No	0	F	47	Shaoxing	Lung tissue	4	<0.5	4	<0.125	<0.06
ZY030	ZY 30	5	1	3	1	5	2	1	1	VNI	VNI	A	α	grubii	2014	Kidney transplantation	Kidney transplantation	F	56	Hangzhou	Ascites	4	<0.5	2	0.125	0.06
ZY031	ZY 31	5	1	3	1	5	2	1	1	VNI	VNI	A	α	grubii	2014	No	0	M	35	Hangzhou	CSF	4	<0.5	8	0.5	0.25			8	0.5
ZY032	ZY 32	5	1	3	1	5	2	1	1	VNI	VNI	A	α	grubii	2014	Cirrhosis	Cirrhosis	M	65	Jinhua	Pleural effusion	4	<0.5	8	0.25	0.25			8	0.25
ZY033	ZY 33	5	1	3	1	5	2	1	1	VNI	VNI	A	α	grubii	2014	Hypertension and coronary heart disease	0	M	50	Jinhua	Blood	4	<0.5	2	0.25	0.25
ZY034	ZY 34	5	1	3	1	5	2	1	1	VNI	VNI	A	α	grubii	2014	No	0	M	47	Shaoxing	CSF	4	<0.5	2	0.25	0.125
ZY035	ZY 35	5	1	3	1	5	2	1	1	VNI	VNI	A	α	grubii	2014	Kidney transplantation	Kidney transplantation	M	43	Wenzhou	Lung tissue	4	<0.5	<1	<0.125	<0.06
ZY036	ZY 36	5	1	3	1	5	2	1	1	VNI	VNI	A	α	grubii	2014	AIDS	AIDS	M	29	Shaoxing	CSF	4	<0.5	4	0.125	0.125
ZY037	ZY 37	5	1	3	1	5	2	1	1	VNI	VNI	A	α	grubii	2014	copd	0	M	50	Shaoxing	Blood	4	<0.5	2	0.125	0.06
ZY038	ZY 38	31	1	1	10	3	2	1	1	VNI	VNI	A	α	grubii	2014	AIDS	AIDS	M	37	Wenzhou	CSF	4	<0.5	16	0.5	0.5			16	0.5
ZY039	ZY 39	5	1	3	1	5	2	1	1	VNI	VNI	A	α	grubii	2014	Tuberculosis with syphilis	0	F	44	Lishui	CSF	4	<0.5	2	0.125	0.06
ZY040	ZY 40	5	1	3	1	5	2	1	1	VNI	VNI	A	α	grubii	2014	Glucocorticoid	Glucocorticoid	F	52	Hangzhou	CSF	4	<0.5	1	<0.125	0.06
ZY041	ZY 41	5	1	3	1	5	2	1	1	VNI	VNI	A	α	grubii	2014	No	0	M	47	Lishui	Lung tissue	4	<0.5	2	<0.125	0.06
ZY042	ZY 42	5	1	3	1	5	2	1	1	VNI	VNI	A	α	grubii	2014	No	0	F	56	Quzhou	CSF	4	<0.5	2	0.125	0.125
ZY043	ZY 43	5	1	3	1	5	2	1	1	VNI	VNI	A	α	grubii	2014	No	0	F	39	Quzhou	Lung tissue	4	<0.5	2	<0.125	0.06
ZY045	ZY 45	5	1	3	1	5	2	1	1	VNI	VNI	A	α	grubii	2014	AIDS	AIDS	M	50	Jinhua	CSF	4	<0.5	4	0.25	0.25				0.25
ZY046	ZY 46	5	1	3	1	5	2	1	1	VNI	VNI	A	α	grubii	2014	Anemia	0	M	36	Hangzhou	CSF	4	<0.5	4	0.25	0.125				0.25
ZY047	ZY 47	5	1	3	1	5	2	1	1	VNI	VNI	A	α	grubii	2014	AIDS	AIDS	F	51	Ningbo	CSF	4	<0.5	4	0.25	0.25				0.25
ZY048	ZY 48	5	1	3	1	5	2	1	1	VNI	VNI	A	α	grubii	2014	No	0	M	32	Taizhou	CSF	4	<0.5	2	0.125	0.125
ZY049	ZY 49	5	1	3	1	5	2	1	1	VNI	VNI	A	α	grubii	2014	Diabetes	Diabetes	M	45	Quzhou	CSF	4	<0.5	4	<0.125	0.25
ZY050	ZY 50	5	1	3	1	5	2	1	1	VNI	VNI	A	α	grubii	2014	gout	0	M	50	Huzhou	CSF	4	<0.5	2	0.25	0.125
ZY051	ZY 51	5	1	3	1	5	2	1	1	VNI	VNI	A	α	grubii	2014	Diabetes	Diabetes	M	58	Shaoxing	Lung tissue	4	<0.5	2	<0.125	0.125
ZY052	ZY 52	5	1	3	1	5	2	1	1	VNI	VNI	A	α	grubii	2014	AIDS	AIDS	M	35	Quzhou	CSF	4	<0.5	<1	<0.125	<0.06
ZY053	ZY 53	5	1	3	1	5	2	1	1	VNI	VNI	A	α	grubii	2014	Diabetes	Diabetes	M	68	Wenzhou	CSF	4	<0.5	<1	<0.125	<0.06
ZY054	ZY 54	5	1	3	1	5	2	1	1	VNI	VNI	A	α	grubii	2014	AIDS	AIDS	M	29	Ningbo	CSF	4	<0.5	<1	<0.125	0.06
ZY055	ZY 55	5	1	3	1	5	2	1	1	VNI	VNI	A	α	grubii	2014	Diabetes	Diabetes	M	50	Hangzhou	Blood	0.19	<0.5	1	<0.125	0.06	0.19
ZY056	ZY 56	AD	1	1		3	2	1	1	VNⅢ	VNⅢ	AD	α	hybrids	2014	RHD	0	F	47	Shaoxing	CSF	4	<0.5	4	<0.125	0.06
ZY057	ZY 57	5	1	3	1	5	2	1	1	VNI	VNI	A	α	grubii	2014	No	0	M	46	Taizhou	CSF	4	<0.5	<1	0.25	0.06
ZY058	ZY 58	5	1	3	1	5	2	1	1	VNI	VNI	A	α	grubii	2014	Glucocorticoid	Glucocorticoid	F	58	Hangzhou	CSF	4	<0.5	4	0.25	0.25
ZY059	ZY 59	5	1	3	1	5	2	1	1	VNI	VNI	A	α	grubii	2014	AIDS	AIDS	M	26	Jinhua	CSF	4	<0.5	4	0.25	0.125
ZY060	ZY 60	5	1	3	1	5	2	1	1	VNI	VNI	A	α	grubii	2014	Diabetes	Diabetes	F	42	Hangzhou	CSF	4	<0.5	2	0.125	0.25
ZY061	ZY 61	5	1	3	1	5	2	1	1	VNI	VNI	A	α	grubii	2015	No	0	M	20	Lishui	CSF	0.25	0.38	8	0.25	0.25	0.25	0.38	8
ZY062	ZY 62	5	1	3	1	5	2	1	1	VNI	VNI	A	α	grubii	2015	AIDS	AIDS	M	23	Lishui	CSF	4	<0.5	4	<0.125	0.25
ZY063	ZY 63	5	1	3	1	5	2	1	1	VNI	VNI	A	α	grubii	2015	No	0	F	48	Quzhou	Blood	4	<0.5	2	<0.125	<0.06
ZY064	ZY 64	5	1	3	1	5	2	1	1	VNI	VNI	A	α	grubii	2015	NHL	NHL	M	63	Hangzhou	Blood	4	<0.5	4	<0.125	0.25
ZY065	ZY 65	5	1	3	1	5	2	1	1	VNI	VNI	A	α	grubii	2015	Kidney transplantation	Kidney transplantation	M	52	Huzhou	CSF	4	<0.5	2	<0.125	0.25
ZY066	ZY 66	5	1	3	1	5	2	1	1	VNI	VNI	A	α	grubii	2015	Kidney transplantation	Kidney transplantation	F	51	Wenzhou	Blood	4	<0.5	1	0.125	0.06
ZY067	ZY 67	5	1	3	1	5	2	1	1	VNI	VNI	A	α	grubii	2015	CLL	CLL	M	74	Huzhou	Blood	4	<0.5	4	0.125	0.06
ZY068	ZY 68	5	1	3	1	5	2	1	1	VNI	VNI	A	α	grubii	2015	Hyperthyroidism	0	M	34	Huzhou	Lung tissue	4	<0.5	4	0.125	0.125
ZY069	ZY 69	5	1	3	1	5	2	1	1	VNI	VNI	A	α	grubii	2015	Kidney transplantation	Kidney transplantation	M	52	Taizhou	Blood	4	<0.5	2	0.25	0.25
ZY070	ZY 70	5	1	3	1	5	2	1	1	VNI	VNI	A	α	grubii	2015	Diabetes	Diabetes	F	55	Jinhua	Blood	4	<0.5	4	0.25	0.25
ZY071	ZY 71	5	1	3	1	5	2	1	1	VNI	VNI	A	α	grubii	2015	AIDS	AIDS	M	33	Quzhou	CSF	4	<0.5	1	<0.125	0.25			1
ZY072	ZY 72	5	1	3	1	5	2	1	1	VNI	VNI	A	α	grubii	2015	Glucocorticoid	Glucocorticoid	F	39	Ningbo	CSF	4	<0.5	2	0.25	0.125
ZY073	ZY 73	5	1	3	1	5	2	1	1	VNI	VNI	A	α	grubii	2015	Thyroid cancer	Thyroid cancer	M	33	Taizhou	Blood	4	<0.5	4	0.25	0.25
ZY074	ZY 74	5	1	3	1	5	2	1	1	VNI	VNI	A	α	grubii	2015	CLL	CLL	F	54	Taizhou	CSF	4	<0.5	4	<0.125	0.125
ZY075	ZY 75	5	1	3	1	5	2	1	1	VNI	VNI	A	α	grubii	2015	AIDS	AIDS	M	59	Quzhou	CSF	4	<0.5	4	<0.125	0.25
ZY076	ZY 76	5	1	3	1	5	2	1	1	VNI	VNI	A	α	grubii	2015	Hypertension	0	M	54	Jinhua	CSF	4	<0.5	4	0.25	0.125
ZY077	ZY 77	5	1	3	1	5	2	1	1	VNI	VNI	A	α	grubii	2015	CKD	0	M	59	Lishui	Blood	4	<0.5	2	<0.125	0.06
ZY078	ZY 78	5	1	3	1	5	2	1	1	VNI	VNI	A	α	grubii	2015	AIDS	AIDS	M	34	Hangzhou	Blood	4	<0.5	4	0.125	0.125
ZY079	ZY 79	5	1	3	1	5	2	1	1	VNI	VNI	A	α	grubii	2015	Hypertension	0	M	54	Jiaxing	CSF	4	<0.5	4	<0.125	0.25
ZY080	ZY 80	5	1	3	1	5	2	1	1	VNI	VNI	A	α	grubii	2015	Cerebral infarction with pneumonia	0	M	72	Wenzhou	CSF	4	<0.5	4	<0.125	0.125
ZY081	ZY 81	5	1	3	1	5	2	1	1	VNI	VNI	A	α	grubii	2015	No	0	F	49	Taizhou	Lung tissue	4	<0.5	4	<0.125	0.25
ZY082	ZY 82	5	1	3	1	5	2	1	1	VNI	VNI	A	α	grubii	2016	AIDS	AIDS	M	28	Hangzhou	CSF	4	<0.5	4	0.25	0.125				0.25
ZY083	ZY 83	79	1	3	46	5	2	1	1	VNI	VNI	A	α	grubii	2016	No	0	F	58	Jinhua	Lung tissue	4	<0.5	4	0.25	0.125				0.25
ZY084	ZY 84	5	1	3	1	5	2	1	1	VNI	VNI	A	α	grubii	2016	AIDS	AIDS	M	26	Jinhua	CSF	4	<0.5	<1	<0.125	0.25
ZY085	ZY 85	5	1	3	1	5	2	1	1	VNI	VNI	A	α	grubii	2016	COPD	0	F	68	Taizhou	BALF	4	<0.5	4	<0.125	0.125
ZY086	ZY 86	5	1	3	1	5	2	1	1	VNI	VNI	A	α	grubii	2016	Hypertension	0	M	37	Hangzhou	Lung tissue	4	<0.5	2	<0.125	0.125
ZY087	ZY 87	79	1	3	46	5	2	1	1	VNI	VNI	A	α	grubii	2016	Thyroid cancer	Thyroid cancer	F	62	Taizhou	Lung tissue	4	<0.5	2	<0.125	0.125
ZY088	ZY 88	5	1	3	1	5	2	1	1	VNI	VNI	A	α	grubii	2016	AIDS	AIDS	M	55	Quzhou	Lung tissue	4	<0.5	2	<0.125	0.125
ZY089	ZY 89	5	1	3	1	5	2	1	1	VNI	VNI	A	α	grubii	2016	AIDS	AIDS	M	39	Lishui	CSF	4	<0.5	2	<0.125	<0.06
ZY090	ZY 90	5	1	3	1	5	2	1	1	VNI	VNI	A	α	grubii	2016	AIDS	AIDS	M	26	Hangzhou	Blood	4	0.5	2	<0.125	0.125		0.5
ZY091	ZY 91	5	1	3	1	5	2	1	1	VNI	VNI	A	α	grubii	2016	AIDS	AIDS	M	26	Lishui	Blood	4	<0.5	4	<0.125	0.125
ZY092	ZY 92	5	1	3	1	5	2	1	1	VNI	VNI	A	α	grubii	2016	Kidney transplantation	Kidney transplantation	F	54	Lishui	CSF	4	<0.5	1	<0.125	0.1					0.1
ZY093	ZY 93	5	1	3	1	5	2	1	1	VNI	VNI	A	α	grubii	2016	CHB	0	M	50	Wenzhou	BALF	4	<0.5	2	0.125	0.125
ZY094	ZY 94	5	1	3	1	5	2	1	1	VNI	VNI	A	α	grubii	2016	AIDS	AIDS	M	35	Jinhua	CSF	4	<0.5	4	0.125	0.125
ZY095	ZY 95	5	1	3	1	5	2	1	1	VNI	VNI	A	α	grubii	2016	Glucocorticoid	Glucocorticoid	M	73	Hangzhou	CSF	4	<0.5	2	<0.125	0.125
ZY096	ZY 96	5	1	3	1	5	2	1	1	VNI	VNI	A	α	grubii	2016	Anemia	0	F	22	Shaoxing	CSF	4	<0.5	4	<0.125	0.125
ZY097	ZY 97	31	1	1	10	3	2	1	1	VNI	VNI	A	α	grubii	2016	Glucocorticoid	Glucocorticoid	F	58	Ningbo	CSF	4	0.75	4	<0.125	0.125		0.75
ZY098	ZY 98	5	1	3	1	5	2	1	1	VNI	VNI	A	α	grubii	2016	Uremia	Uremia	M	36	Quzhou	Blood	4	0.75	2	<0.125	0.125		0.75
ZY099	ZY 99	5	1	3	1	5	2	1	1	VNI	VNI	A	α	grubii	2016	No	0	F	57	Shaoxing	CSF	4	<0.5	2	<0.125	0.125
ZY100	ZY 100	5	1	3	1	5	2	1	1	VNI	VNI	A	α	grubii	2016	Kidney transplantation	Kidney transplantation	M	30	Jinhua	Lung tissue	4	<0.5	2	<0.125	<0.06
ZY101	ZY 101	5	1	3	1	5	2	1	1	VNI	VNI	A	α	grubii	2016	Pituitary tumor	Pituitary tumor	F	80	Hangzhou	CSF	0.064	<0.5	8	<0.125	0.25	0.064		8

## Sheet: MLST-AD
Preliminary results of amplification（AD hybrids）
Strain	allele types (AT)(Mismatches)
	CAP59		GPD1		IGS1		LAC1		PLB1		SOD1		URA5
	VNⅠ	VNⅣ	VNⅠ	VNⅣ	VNⅠ	VNⅣ	VNⅠ	VNⅣ	VNⅠ	VNⅣ	VNⅠ	VNⅣ	VNⅠ	VNⅣ
RM007	-	＋	＋	-	-	＋	-	＋	＋	-	＋	＋	＋	＋
ZY056	＋	＋	＋	-	＋	-	＋	＋	＋	＋	＋	＋	＋	＋
SR008	＋	＋	＋	-	＋	-	＋	＋	＋	＋	＋	＋	＋	＋
SR017	＋	＋	＋	-	＋	＋	-	＋	＋	-	＋	＋	＋	＋
